# Supplementary material for: Administration of Lactobacillus reuteri Combined with Clostridium butyricum Attenuates Cisplatin-Induced Renal Damage by Gut Microbiota Reconstitution, Increasing Butyric Acid Production, and Suppressing Renal Inflammation
Source: Nutrients. 2021 Aug 15;13(8):2792. doi: 10.3390/nu13082792 (PMC8402234; doi:10.3390/nu13082792)
Supplement: Supplementary file 1 [file nutrients-13-02792-s001.zip]

Archive with 1 entries (1 files):
- nutrients-1313118-supplementary.pdf
